# Supplementary material for: Methicillin-Resistant Staphylococcus aureus Associated with a Dental Abscess in a Captive Jaguar (Panthera onca): A Case Report
Source: Vet Sci. 2026 Jul 22;13(7):724. doi: 10.3390/vetsci13070724 (PMC13431599; doi:10.3390/vetsci13070724)
Supplement: Supplementary file 1 [file vetsci-13-00724-s001.zip]

Archive with 1 entries (1 files):
- vetsci-4415920-supplementary.pdf
